# Supplementary material for: Theoretical Study of Copper Squarate as a Promising Adsorbent for Small Gases Pollutants
Source: Molecules. 2024 Jul 2;29(13):3140. doi: 10.3390/molecules29133140 (PMC11243752; doi:10.3390/molecules29133140)
Supplement: Supplementary file 1 [file molecules-29-03140-s001.zip]

Archive with 1 entries (1 files):
- molecules-3057836-supplementary.pdf
